# Supplementary material for: A novel disulfidptosis and glycolysis related risk score signature for prediction of prognosis and ICI therapeutic responsiveness in colorectal cancer
Source: Sci Rep. 2023 Aug 16;13:13344. doi: 10.1038/s41598-023-40381-5 (PMC10432503; doi:10.1038/s41598-023-40381-5)
Supplement: Supplementary file 2 — Supplementary Tables. [file 41598_2023_40381_MOESM2_ESM.xlsx]

## Sheet: Table S1
Table S1. Baseline information for CRC patients in TCGA cohort and GSE39582.
Characteristics	TCGA-COAD/READ (n=515) (%)	GSE39582 (n=556) (%)
Age at diagnosis
<=65	228 (44.3)	222 (39.9)
>65	287 (55.7)	333 (59.9)
unknow	0 (0.0)	1 (0.2)
Gender
female	235 (45.6)	249 (44.8)
male	280 (54.4)	307 (55.2)
T status
T1-T2	107 (20.8)	59 (10.6)
T3-T4	408 (79.2)	477 (85.8)
unknow	0 (0.0)	20 (3.6)
N status
N0	301 (58.4)	295 (53.1)
N1-N3	213 (41.4)	235 (42.3)
unknow	1 (0.2)	26 (4.7)
M status
M0	385(74.8)	474 (85.3)
M1	73 (14.2)	60 (10.8)
unknow	57 (11.1)	22 (4.0)
Tumor stage
I-II	284(55.1)	294 (52.9)
III-IV	216 (41.9)	262 (47.1)
unknow	15 (2.9)	0 (0.0)

## Sheet: Table S2
Table S2. Gene sets used in the study.
Disulfidptosis and glycolysis-related gene sets
Disulfidptosis	SLC7A11	SLC3A2	NCKAP1	CD2AP	INF2	ACTN4	IQGAP1	DSTN	CAPZB	PDLIM1	ACTB	MYH10	MYL6	MYH9	TLN1	FLNA	FLNB	RAC1	BRK1	CYFIP1	WASF2	ABI2	GYS1	NDUFS1	OXSM	LRPPRC	NDUFA11	NUBPL	RPN1
REACTOME_GLYCOLYSIS	NUP160	TPR	NDC1	PFKP	PKM	NUP133	PRKACA	ENO1	NUP37	GCKR	SEH1L	NUP50	AAAS	NUP188	RAE1	PGK1	NUP93	PPP2CB	GPI	PPP2R1A	GAPDHS	GCK	ENO3	NUP88	ALDOC	NUP98	NUP107	GAPDH	TPI1	ENO2	PPP2R5D	GNPDA1	NUP155	PPP2CA	PFKFB4	NUP43	PFKFB2	NUP153	NUP85	NUP214	NUP210	NUP42	ALDOB	PPP2R1B	NUP54	NUP58	PFKL	PRKACB	PKLR
HALLMARK_GLYCOLYSIS	PGK1	ALDOA	ENO1	TPI1	PFKP	ERO1A	ALDOB	VEGFA	MXI1	PKM	HK2	LDHA	EXT1	SLC25A10	GUSB	PFKFB1	PGAM1	PYGB	AK4	P4HA1	PMM2	FAM162A	SDC1	EGLN3	PC	B4GALT7	FBP2	IGFBP3	CHPF	B3GAT3	CHST12	HS2ST1	MPI	GNPDA1	AKR1A1	PPFIA4	B3GAT1	CHPF2	G6PD	MDH2	CHST6	PGLS	PGAM2	CHST1	GPC1	GFUS	ALG1	GFPT1	PRPS1
Immune and stroma-related gene sets by Mariathasan et al.
Angiogenesis	CDH5	SOX17	SOX18	TEK
EMT1	CLDN3	CLDN7	CLDN4	CDH1	VIM	TWIST1	ZEB1	ZEB2
EMT2	AXL	FAP	LOXL2	ROR2	TAGLN	TWIST2	WNT5A
EMT3	FOXF1	GATA6	SOX9	TWIST1	ZEB1	ZEB2
Immune checkpoint	CD274	CTLA4	HAVCR2	LAG3	PDCD1	PDCD1LG2	TIGIT
Pan-F-TBRS	ACTA2	ACTG2	ADAM12	ADAM19	CNN1	COL4A1	CTGF	CTPS1	FAM101B	FSTL3	HSPB1	IGFBP3	PXDC1	SEMA7A	SH3PXD2A	TAGLN	TGFBI	TNS1	TPM1
[truncated: 151 more columns]

## Sheet: Table S3
Table S3. Candidate genes selected by WGCNA.
Blue module in GEO	Green module in TCGA
GINS4	RMI1
NTRK2	TFAM
LOC284889	GTF2A1
CMSS1	SUZ12
EAF1	JMJD1C
NUDT1	RPP25
STAG3L4	RAD54L
WDR34	FANCI
GSTA1	MCM8
HMGCR	DEK
RAD54L	MTARC1
ADAT1	RANBP2
RRM2	AUNIP
MRPL2	ZNF358
RAD51C	KNSTRN
ENDOG	E2F7
RNFT2	CLSPN
CSTF2	DSN1
SPATA5L1	CCNB2
LOC100134937	CENPH
LYAR	E2F8
CCDC117	CCDC34
PAQR4	ZNF367
DHCR24	PARPBP
EIF4EBP1	CCNE2
LIN54	NEIL3
C15orf37	STIL
MAD2L2	NPM1
FABP5	BORA
TFAM	PIMREG
NCK1-AS1	BIRC5
COQ3	KIF18A
HAUS7	HASPIN
CCNF	AP1S3
C20orf27	CCDC18
KCTD6	FOXM1
SAPCD2	SDHAF3
SUV39H2	BUB1
TXNIP	LBR
SLC29A1	TIPIN
TRAIP	AURKA
ACAT2	IDI1
SORD	RDM1
DHCR7	RAD51
PUSL1	GAS2L3
PRPS1	FUT4
WEE1	AURKB
ZNF587B	SMC5
IPO4	TTK
NEIL2	PLK4
XPO4	KIF4A
TACC3	CCNB1
RP11-61L19.3	TMX1
SPATA5	RMI2
ZNF200	POP1
MELK	PTTG1
MCM2	PDK1
RNMTL1	KIF18B
C10orf25	RB1
DHRS13	PPIG
PARD6B	POLQ
CDC25C	MIS18BP1
NLE1	SASS6
DIAPH3	PSIP1
SPATA20	STMN1
XRCC3	NBN
TIFA	ERCC6L
AMMECR1	BDP1
HJURP	CDC45
CDCA3	ENOSF1
C9orf40	DDIAS
CSTF1	HMGB1
POMGNT2	HELLS
NUP160	CCDC58
ASNS	CDKN3
FMO4	IQGAP3
CTPS1	DTL
SETD6	DIAPH3
FAM223B	BRCA2
HMGB3	ULBP3
SNRNP48	NCAPG
GMNN	CKAP2
IGIP	NUP62CL
MKI67	EXO1
PFAS	CKAP2L
MZT1	FAM216A
MIPEP	NDC80
TUBGCP3	CENPI
CELSR2	ABHD12B
LOC101928963	FOXRED2
NABP2	LYPD6
PITPNA-AS1	GLS
TTC26	CTNNAL1
BRCA1	CCNA2
CEP78	RRM2
ATP6V1E2	ORC1
LSM5	SMC2
ADK	HMGB2
NCAPD2	TICRR
PCMTD1	WDHD1
AURKA	TMEM97
C9orf91	GPHN
POC1A	CDK1
GEMIN4	DNA2
CD3EAP	PCNA
SLC25A10	ASPM
METTL21A	BUB1B
SHMT2	WNT3
GPC4	CENPK
C16orf89	RAD51AP1
TMPO	MAD2L1
RMI2	STRIP2
FXN	MCIDAS
PRC1	KIF11
FEN1	KIF15
BC032415	ALDH3B1
FUT4	GINS4
NDC1	HOOK1
CDCA5	CHADL
RFC2	MCM10
C12orf5	PIF1
WDR4	FAM83D
PLIN4	BRCA1
BAG4	DLGAP5
RNASEH2A	MZT1
CHEK2	MCM4
RPP25	SKA3
ITIH3	CIP2A
SUV39H1	XRCC2
CCDC106	SKA1
BCDIN3D	TPX2
RP11-29H23.4	RPS3A
KLHL3	KNL1
MORN5	CDC6
ASF1B	EEA1
UBL7-AS1	PSMG1
GCAT	NUF2
RBL1	CTH
SLC7A6	KIF14
ASAP3	PIR
ASH1L-AS1	PRTFDC1
NAF1	ARG2
STT3A	CHORDC1
TMPO-AS1	GOLGA4
TOP2A	WDR76
SLC25A15	DHFR
UTP20	UBE2C
TMEFF2	OIP5
MCM5	CDC7
RFC3	E2F2
SLC35F2	CDC25B
SAC3D1	KIF20B
INCENP	RBL1
CA5BP1	ZNF239
RMI1	CEP55
RBP5	ECT2
CBX5	UHRF1
TMEM107	TOP2A
ZNF718	MYB
CMA1	CENPU
BCL2L12	PAK6
CHTF18	RFC3
TCF19	SLC27A2
HYLS1	POLR3G
KIF18B	ANLN
LOC729887	FABP5
CENPN	DSCC1
NIPA1	MAPRE3
NANOS1	PCLAF
C11orf83	ATAD2
RAD18	FAM111B
KIAA0101	BAIAP3
PKN3	DEPDC1
MRTO4	ANP32E
IMMP1L	CENPE
CASC5	STARD4
SNHG19	CDCA7
SASS6	ARHGAP11A
HYAL3	GINS1
ASPM	DDN
ACYP1	TYRO3
KIF2C	INSIG1
KIF4A	RIBC2
CDC20	HMMR
GRPEL2	AADAT
G6PD	IL17RB
PODXL2	LACTB2
DBF4	SMC4
CYB5D1	TYMS
HHAT	ACTL8
SPAG5	ACBD7
RIBC2	SLC43A1
TYMS	CHAC2
TBCCD1	HSPB1
CDCA7	FAM81A
NCAPG2	CENPF
CDK1	AC005551.1
COLEC11	SEMA3B
CTNNB1	NUP210
TTI2	WFS1
TAF5	MKI67
BUB1B	TFRC
ECT2	GPR153
NUP210	GJC2
RASL11A	EPOP
HSF2	WNT4
PPCDC	UBXN10
UBE2C	SMIM1
MAP3K9	PSAT1
TMEM160	LDHB
CASP2	UCN3
HMGB3P1	PRSS22
KNSTRN	SERPINF2
UBE2S	VSNL1
SLC35G1	HAS3
ACTRT3	TNS4
PIGW	DMRT2
SLC25A33	LGALS9B
CENPF	PCSK9
PMCH	CNTNAP2
POLR3G	FGFBP1
CDKN3	SOD3
RDM1	LGR6
PXN-AS1	HS6ST2
MTHFD2	MSLN
PLK1
RPP40
TPX2
IDH2
TMEM194A
C3orf33
AGO2
TK1
FAM83D
PSMG1
NUS1P3
CENPL
RP11-932O9.10
PPAT
TMEM99
FAM64A
CCNB1
CKAP2L
CEBPZOS
BORA
RTN4IP1
MTFMT
STEAP3
ANKRD32
PRIM2
NUSAP1
CDCA7L
MCM4
NCAPH
CREBRF
CDC25B
MTA2
MTFR2
NANP
INSIG1
VRK1
GPHN
GPR19
TAF4B
C1orf174
FBXO5
SPIN4
HIST1H3B
RFWD3
C8orf76
NUP155
DNLZ
LOC401068
THNSL1
SRD5A1
LOC81691
ZNF232
ADAT2
CDH3
CENPM
DFFB
SPDL1
RP11-1094M14.11
KIAA1804
DHFR
TMEM180
LMNB1
POP1
FAM57A
ZWILCH
ALMS1-IT1
C5orf34
DTL
ARHGEF39
CTD-2124B8.2
CDC45
FLVCR1
HNRNPH1
MPHOSPH9
C1QTNF9B-AS1
ADH1A
LYPD6
TMEM237
TRMT6
MSH2
TRIP13
TBC1D30
GEN1
PBX1
DHX9
PRR7
BLM
KLHL7
FUT1
PDZD8
SNRNP40
MYBL2
CCDC77
TMEM231
SKA3
EZH2
STRN3
PHKA1
TNFRSF10B
RP11-498C9.15
PRIM1
KIF23
ALYREF
NFE2L3
TBC1D31
KIF20A
RHOU
PLEKHG4
RP11-250B2.6
RNF39
MMACHC
NUP62CL
AJUBA
GUF1
BIRC5
CEP55
EXO1
THAP10
RP11-348P10.2
FANCI
DHRS2
UTP15
SLC43A1
ABCG1
GCHFR
MTMR11
LOC101927746
KNTC1
RP11-255C15.4
CDC25A
UHRF1
DONSON
MARS2
RNASEH1-AS1
THOC6
JPH1
RP5-1136G13.2
MIS18A
EPHA2
PSRC1
MAD2L1
CYP27B1
LOC100506125
CITED1
ZBTB20
SCD
CENPH
ALG10
ZNF367
CCNA2
ZNF280B
LOC100996579
FOXM1
GSG2
FANK1
RBBP5
AUNIP
KISS1R
GINS3
LY6G5C
PRMT6
WDR76
POLQ
E2F8
TIGD2
SMC2
MREG
TP53INP2
HELLS
DSN1
HNRNPL
ILF3-AS1
CDT1
LOC729680
ANLN
HMGCS1
CTA-29F11.1
STIL
FIGNL1
RAD51AP1
HAUS6
KIF11
CDKAL1
CHEK1
C6orf57
GTF2I
DDIAS
NCAPG
ZNF239
CCNO
WDR24
TEX30
DUSP2
KIAA1524
FAM201A
SLC7A5
NPM3
GPT2
PLK4
HMMR
CNGA1
MIR3682
HHIP
MCM10
PPP3R1
E2F7
DNA2
KIF15
AADAT
NEK2
DLGAP5
STRIP2
ATAD2
TTK
HOMER1
ERCC6L
SPA17
ARNTL2
C17orf75
TRIM59
SKP2
FUOM
MORC4
MOCOS
PRRT3-AS1
TP53
LOC284926
CENPU
GRHL1
GINS1
MASTL
FDXR
POLE2
PARPBP
DEPDC1B
SRSF6
ZNF670
CYB5R2
LRP8
SATB1
RP11-199F11.2
FRZB
PTPRN2
RP11-305E6.4
NEIL3
LINC00339
NUF2
C4orf46
PROCR
PAK6
ELOVL7
PDK4
PRTFDC1
SOD3
C1orf112
SGOL2
SEPP1
RP11-111M22.3
BRCA2
TIPIN
MPP6
CENPK
BRIP1
EIF5A
RAD54B
CDCA2
ARG2
ZFP69B
ORC1
SHCBP1
OIP5
WDHD1
PRKX
AP1S3
GSTT1
CEP72
KIF18A
NDC80
ARHGAP11A
LOC100506691
HIST1H2AC
TMEM52
SLC38A5
CENPE
LOC100131262
SPC25
PMAIP1
CDC7
RBP4
TCTEX1D2
FAM216A
RPL22L1
ZNF165
APOBEC3B
PIR
DEPDC1
CHRNA5
SLC7A11
PSAT1
SKA1
PCSK9
LIPG
KIF14
PBK
CDC6
MND1
CCNE2
HINT3
SMKR1
COL17A1
LOC101930067
ADIRF
VSNL1
HPDL
STC2
PHGDH
PSPH
EP300-AS1
CCDC58
NETO2
ADRA2A
EPHX4
GRB14
NMU
HS6ST2

## Sheet: Table S4
Table S4. Expression matrix of model genes in TCGA and GEO cohorts
id	ORC1	DHFR	HMMR
TCGA-A6-6780	5.14632	6.43431	7.32064
TCGA-CM-5868	4.70264	5.91003	6.83974
TCGA-AF-3911	5.01218	6.06651	6.51411
TCGA-CM-6165	4.67922	6.04293	6.21641
TCGA-AA-3956	4.26525	5.16574	5.57353
TCGA-CA-6716	3.70279	5.46992	6.11555
TCGA-D5-6930	5.73265	6.647	5.92185
TCGA-AY-A8YK	4.60852	5.76442	5.98113
TCGA-CM-6164	4.75015	5.91058	5.58316
TCGA-D5-6530	5.06224	5.75114	3.95089
TCGA-G4-6323	3.32997	4.93463	5.05083
TCGA-NH-A50V	3.45724	4.83981	5.88494
TCGA-AG-A00H	4.3022	5.5404	6.09178
TCGA-A6-5661	4.27264	5.96898	5.29313
TCGA-A6-4107	4.20085	5.61894	6.09075
TCGA-CI-6620	5.92735	6.82438	7.10429
TCGA-AY-4070	3.98094	4.3101	4.92437
TCGA-QL-A97D	5.00502	6.12527	5.95437
TCGA-AA-3530	4.84963	5.8693	6.29931
TCGA-A6-5666	5.34783	6.60477	7.15634
TCGA-AA-3655	5.17089	7.16029	6.8977
TCGA-A6-5656	4.08302	5.6726	5.7691
TCGA-A6-6653	5.59308	6.71488	7.0821
TCGA-DM-A0XD	4.16578	5.50227	5.7495
TCGA-DM-A28K	4.59171	6.1455	5.98797
TCGA-A6-A565	4.16625	5.62938	5.45394
TCGA-AD-6890	5.3809	5.68821	6.03727
TCGA-CI-6619	5.09351	5.9128	6.19378
TCGA-A6-2676	6.04729	6.89574	6.70324
TCGA-CM-5862	3.45737	4.83951	6.01002
TCGA-AA-3815	5.76565	5.47978	6.36039
TCGA-A6-6648	5.72313	5.96385	6.2625
TCGA-D5-5541	5.03384	5.72604	6.71178
TCGA-CM-6679	3.99381	5.56685	5.8743
TCGA-AA-A02K	4.46972	5.42839	6.399
TCGA-A6-3810	3.73882	4.71417	6.16701
TCGA-CM-6677	5.4142	6.74732	6.98718
TCGA-G4-6306	4.04327	5.39192	5.70126
TCGA-AG-A01N	4.93459	4.89365	6.23893
TCGA-AG-A01J	3.62478	4.6004	5.23717
TCGA-AA-3837	3.99185	5.00818	5.63162
TCGA-EI-6883	4.27384	6.34463	6.72692
TCGA-A6-3807	4.17745	5.08267	6.51249
TCGA-DY-A1DE	4.37909	6.25441	6.91759
TCGA-CM-6170	4.40749	5.64778	5.57501
TCGA-AZ-6600	4.72222	6.25998	6.26061
TCGA-AA-A00O	3.38494	4.14914	3.80594
TCGA-AF-2692	4.72598	5.69761	6.5377
TCGA-AA-3941	4.36028	5.37335	6.98381
TCGA-F4-6856	5.63571	6.64521	6.63539
TCGA-DM-A1HA	4.0086	4.18826	5.94019
TCGA-AA-3495	4.78872	5.14269	6.00688
TCGA-AA-3862	4.09647	6.09048	7.1848
TCGA-F4-6460	3.25016	6.36305	6.24143
TCGA-CM-6162	5.14734	6.27362	6.40278
TCGA-AA-3511	4.20905	5.6945	6.20566
TCGA-AA-A017	3.64619	4.54101	4.87849
TCGA-CM-6167	3.4752	5.79402	5.88476
TCGA-AG-3731	5.17432	6.00732	6.60943
TCGA-AA-3553	4.78508	4.46901	6.67642
TCGA-CK-6751	5.00184	6.40854	6.61838
TCGA-AG-3584	4.29129	5.53281	6.73918
TCGA-AA-A02E	4.16565	5.21716	4.73379
TCGA-DM-A1D6	4.16928	6.57365	6.58565
TCGA-AA-A01S	5.28197	5.09629	5.01924
TCGA-A6-6141	4.45174	5.41201	5.77536
TCGA-EI-6511	3.86075	6.19968	6.33585
TCGA-A6-2681	4.578	4.75105	4.60587
TCGA-AA-A00N	4.57639	4.93172	5.30635
TCGA-DM-A0X9	4.93586	5.88353	5.66403
TCGA-AY-A71X	3.53403	5.2871	5.2801
TCGA-AA-A00U	5.081	5.22429	6.11881
TCGA-DM-A1D8	4.04476	6.04989	5.54223
TCGA-AY-6196	3.07666	4.8673	4.41122
TCGA-A6-6650	5.37848	6.81013	7.07029
TCGA-G4-6625	4.86558	5.69343	5.65522
TCGA-F4-6459	4.30381	5.81703	5.89631
TCGA-D5-6529	4.49946	5.07286	5.78782
TCGA-CM-5348	3.49905	5.78788	6.06014
TCGA-A6-2679	3.90835	4.5944	3.01141
TCGA-BM-6198	4.24656	5.0118	6.68351
TCGA-AA-A00D	4.40313	5.54156	5.75029
TCGA-DM-A28C	3.79045	5.05001	5.56372
TCGA-CA-5255	3.39532	5.98195	5.66429
TCGA-AA-3519	4.85116	5.54089	6.63111
TCGA-CA-5256	4.53105	5.99556	6.85474
TCGA-AD-5900	4.86551	6.64807	6.54535
TCGA-AZ-6599	3.37969	5.55612	5.8755
TCGA-EI-6506	4.59321	5.6754	5.43962
TCGA-G4-6586	5.15542	6.30009	6.58006
TCGA-AA-3518	5.35197	6.39972	6.97539
TCGA-NH-A6GA	4.37003	6.17217	5.54595
TCGA-AA-3688	4.93599	5.78749	6.68059
TCGA-A6-6782	3.89954	5.61129	5.73679
TCGA-F4-6461	3.96677	5.55786	4.56004
TCGA-AA-A02Y	4.01131	5.02125	5.23825
TCGA-CA-6717	5.14708	6.15119	6.31564
TCGA-EI-6508	5.94625	7.51479	6.5611
TCGA-AG-A02N	4.50001	5.20441	5.19799
TCGA-AA-3846	4.61173	5.37012	6.80129
TCGA-G5-6233	5.20503	6.07545	6.83757
TCGA-CM-5861	3.9084	5.76045	5.62574
TCGA-AG-A032	3.64661	5.69795	5.81074
TCGA-AZ-6603	4.59568	5.41363	6.00199
TCGA-A6-6649	4.66897	5.66477	6.01021
TCGA-AG-A008	5.34904	5.97332	5.78357
TCGA-CI-6622	4.60126	5.46187	5.96601
TCGA-CA-5797	5.20718	5.78527	6.22971
TCGA-3L-AA1B	4.0529	5.65001	5.63672
TCGA-CK-5914	5.81564	5.95648	6.75395
TCGA-D5-6541	3.41116	4.00708	5.53841
TCGA-AA-3966	4.50824	4.99115	6.27171
TCGA-CM-6675	5.66879	6.89113	7.28706
TCGA-AA-A00Z	5.49176	6.25058	6.26562
TCGA-AG-3575	4.15484	5.94297	7.13872
TCGA-AY-6386	5.09104	6.03319	6.44479
TCGA-G4-6321	2.84457	5.22314	4.20049
TCGA-AG-A011	4.03315	5.1558	5.61245
TCGA-G4-6320	4.23397	6.20832	5.69312
TCGA-AA-A00K	4.97347	5.08431	5.62795
TCGA-AA-A01I	4.09521	4.95693	6.39654
TCGA-A6-5660	4.05641	5.45973	5.53648
TCGA-CK-6747	4.95315	5.98763	6.55819
TCGA-4N-A93T	2.652	4.40523	4.69203
TCGA-AA-3952	4.29842	4.5846	7.2268
TCGA-AF-4110	4.25334	5.47706	5.97485
TCGA-NH-A6GB	4.92585	6.01149	6.01059
TCGA-D5-6931	5.47668	6.40407	6.95934
TCGA-AA-3973	3.15893	4.91719	5.18969
TCGA-AG-3898	4.77256	5.85133	6.56687
TCGA-AA-3841	4.77359	4.54275	3.95494
TCGA-A6-6654	4.28473	5.30752	5.29162
TCGA-A6-2674	3.81899	4.5634	5.25889
TCGA-AG-A02X	6.01463	5.44679	6.20259
TCGA-AA-A02H	3.82509	4.16313	4.87571
TCGA-AA-3510	5.54281	5.82382	4.9882
TCGA-AA-3562	5.23031	5.30957	5.80272
TCGA-DM-A280	3.84626	5.33255	6.02682
TCGA-AA-A024	2.63838	4.12362	3.51445
TCGA-AA-3522	3.74633	4.69379	6.57726
TCGA-AG-3878	4.32228	4.17206	3.45285
TCGA-CM-6168	4.89403	6.42466	6.61394
TCGA-AA-3526	5.37874	6.55089	7.24885
TCGA-G4-6314	4.53142	6.01631	6.17514
TCGA-G4-6315	5.12749	6.19309	6.76416
TCGA-F4-6854	5.19382	6.37982	6.35437
TCGA-AA-A02F	5.71537	5.41065	6.57211
TCGA-AZ-6605	4.12401	5.31787	5.71101
TCGA-D5-6924	5.01485	6.4396	6.7019
TCGA-AG-3587	6.14118	4.95186	5.88267
TCGA-DM-A28M	4.72047	5.83681	6.48292
TCGA-DM-A1D4	3.05212	5.92251	5.16059
TCGA-EI-6507	5.22877	6.35647	6.61825
TCGA-AH-6549	4.61932	6.25393	7.56163
TCGA-DM-A1D9	4.5784	6.00606	6.37294
TCGA-AG-3892	5.0215	5.21037	6.54062
TCGA-D5-6928	4.77399	5.38528	6.09514
TCGA-AZ-6606	4.88979	6.57339	6.82997
TCGA-AA-A02W	4.61621	5.07747	5.88447
TCGA-AA-3542	4.73224	4.17912	4.30326
TCGA-AG-4007	4.45336	4.91545	5.18904
TCGA-F4-6569	4.5096	6.32936	5.76791
TCGA-AG-3742	4.67441	6.83493	6.87223
TCGA-AA-3524	5.15398	6.89124	7.68446
TCGA-AA-A02O	4.86765	4.19621	4.1184
TCGA-CM-4752	3.73762	4.2575	5.08419
TCGA-AA-3692	5.01451	5.14324	6.52959
TCGA-AA-3520	5.10198	5.93132	6.86465
TCGA-AY-5543	4.50396	6.29294	6.90244
TCGA-AA-3534	5.37444	5.9181	6.51347
TCGA-AA-3971	4.44435	5.32529	5.84799
TCGA-CA-6719	5.33173	4.81537	5.21798
TCGA-AA-3818	4.33441	5.42702	5.89957
TCGA-AD-6895	5.17011	6.17367	6.82367
TCGA-QG-A5YV	5.30573	6.04469	6.21428
TCGA-G4-6310	3.89168	5.06722	5.45427
TCGA-G4-6307	4.51001	5.52246	5.40461
TCGA-CM-5341	3.7069	4.52084	7.00949
TCGA-AG-A00C	4.65294	5.67459	5.56733
TCGA-G4-6627	3.32772	5.33383	5.90394
TCGA-AA-3538	4.71231	5.08836	5.64444
TCGA-AA-3544	4.72471	5.32969	5.43067
TCGA-AG-A015	4.52293	5.17997	5.68511
TCGA-AA-3496	4.27166	5.01545	5.78379
TCGA-F5-6863	4.00542	4.90258	6.0018
TCGA-EI-6510	4.20854	5.80568	6.37377
TCGA-AM-5821	5.08186	6.4074	7.44367
TCGA-D5-6535	4.18449	5.77247	5.80496
TCGA-D5-6532	5.19772	6.98593	7.08345
TCGA-AA-3930	4.81397	6.48951	7.46138
TCGA-AY-A54L	4.35803	6.02179	6.67066
TCGA-AZ-4308	4.6114	5.30321	3.71864
TCGA-5M-AATE	4.69111	5.47059	6.0149
TCGA-F4-6704	3.98859	5.15751	5.09953
TCGA-CM-6172	5.31541	6.62875	6.84497
TCGA-A6-6781	3.89561	5.53931	5.58249
TCGA-EI-6917	6.12423	7.16143	7.05027
TCGA-RU-A8FL	4.77232	6.9646	6.75402
TCGA-AA-3821	5.1999	5.84163	7.10496
TCGA-CI-6623	4.6488	6.54118	6.82276
TCGA-F4-6808	3.87733	4.21496	5.27416
TCGA-AA-3994	4.04367	5.25366	6.31618
TCGA-AZ-6607	3.11902	4.88259	5.90632
TCGA-DM-A1D7	4.73579	6.22481	6.55361
TCGA-D5-6932	4.53813	5.63901	6.22274
TCGA-AD-6901	3.2587	4.79045	4.70607
TCGA-AA-3848	4.92173	4.73285	3.88188
TCGA-AA-3543	4.8422	5.89693	6.51967
TCGA-AZ-5407	4.77487	5.98918	6.18257
TCGA-EI-6885	4.25986	5.20902	5.88447
TCGA-A6-5667	4.5527	6.24133	6.72088
TCGA-AG-3574	4.34108	4.70503	5.4115
TCGA-AA-A00W	4.71175	5.72778	5.59641
TCGA-AA-3664	5.04717	6.30333	6.97451
TCGA-AD-6964	4.50488	5.77234	6.11963
TCGA-DM-A285	4.64504	5.33819	5.93798
TCGA-A6-5664	5.12845	5.8843	6.13757
TCGA-A6-A5ZU	3.25973	4.14381	4.35402
TCGA-DY-A1H8	3.33742	4.89236	4.68045
TCGA-F4-6806	4.06767	5.38371	5.37152
TCGA-F4-6703	4.39226	5.40996	5.85211
TCGA-AA-3972	4.66069	5.82177	6.32916
TCGA-AA-3869	4.64405	5.76058	6.48754
TCGA-CM-6678	3.99881	5.60292	5.9308
TCGA-AA-A00F	4.27155	4.77646	5.14233
TCGA-G4-6628	5.6072	6.45528	6.88128
TCGA-AG-A014	4.81007	4.6348	5.33406
TCGA-G4-6303	4.03186	6.24195	6.69749
TCGA-AA-3947	4.93781	6.65198	7.83562
TCGA-AA-3986	4.35727	5.11538	5.86959
TCGA-DM-A28F	4.52128	5.71551	6.34659
TCGA-AG-A025	4.9137	5.13767	5.84174
TCGA-A6-A566	4.46065	6.18279	6.18244
TCGA-AG-4021	4.99345	6.11756	6.42706
TCGA-AA-3673	4.94113	5.61485	6.26059
TCGA-F4-6807	4.61389	5.38601	6.18203
TCGA-AA-3968	5.18702	5.41624	5.92988
TCGA-DM-A28A	4.73366	5.27994	6.62212
TCGA-4T-AA8H	3.75152	5.50943	5.12672
TCGA-AA-3855	4.681	5.33121	6.27815
TCGA-AA-3506	5.14154	5.22474	5.19816
TCGA-CM-6163	4.33793	5.99977	6.75818
TCGA-CK-5916	5.66946	6.17772	6.8897
TCGA-CK-6748	3.28823	5.40796	5.03609
TCGA-AA-A004	4.45696	4.19058	3.19567
TCGA-A6-2686	4.88801	5.05145	5.75085
TCGA-F4-6855	4.03788	5.318	5.15199
TCGA-CA-6715	5.54587	6.74248	6.7834
TCGA-AA-3666	5.36783	6.36446	7.27353
TCGA-NH-A50U	4.5025	5.50964	6.22786
TCGA-DM-A1D0	4.03375	5.43534	6.23628
TCGA-A6-2675	3.72104	4.5793	5.36257
TCGA-CK-5913	5.57393	6.42007	6.26483
TCGA-AA-3560	5.43738	5.09233	4.71374
TCGA-G4-6311	4.58291	5.10502	5.90191
TCGA-AA-3525	5.26746	5.94801	6.01945
TCGA-D5-6922	5.65931	5.69909	6.12389
TCGA-DM-A288	3.81491	5.99758	6.41483
TCGA-D5-6536	3.281	5.39697	5.61265
TCGA-AA-A01G	5.25103	4.96951	6.00416
TCGA-NH-A8F7	4.97295	5.92915	5.91497
TCGA-AA-3667	4.55902	4.48203	3.75225
TCGA-AD-6899	4.5631	6.25023	6.06522
TCGA-A6-5665	4.75282	5.75095	5.19839
TCGA-AA-A00L	5.08086	5.05818	5.68104
TCGA-A6-2677	5.13265	5.84346	6.44276
TCGA-QG-A5YX	5.16992	6.15586	6.66308
TCGA-CM-5863	3.43755	5.03043	4.85417
TCGA-EI-6884	4.96738	6.79746	6.61362
TCGA-AA-3864	5.85013	6.88543	7.93287
TCGA-AA-3975	4.30199	5.0538	5.58522
TCGA-A6-6137	4.44459	5.2215	5.66107
TCGA-AA-A00J	5.21718	5.49879	5.80665
TCGA-DY-A1DG	3.81174	5.61707	5.49474
TCGA-AG-A00Y	4.53523	5.03211	5.70198
TCGA-AG-3894	4.69724	5.04457	6.38119
TCGA-AA-3856	4.74043	4.64646	5.74824
TCGA-CK-4952	6.03953	6.86946	7.15673
TCGA-A6-A56B	5.49683	5.61886	5.51993
TCGA-CM-4746	4.74402	4.90442	4.09596
TCGA-AG-A023	4.58865	4.85839	5.12676
TCGA-AG-3608	4.94369	5.66514	6.48632
TCGA-G4-6295	5.41948	5.34473	6.3874
TCGA-DM-A28H	5.34916	7.11517	7.03695
TCGA-CM-5349	4.60715	5.85104	5.93415
TCGA-AZ-5403	4.21603	5.91465	6.45106
TCGA-AA-3844	5.05448	6.39374	7.50268
TCGA-AA-3877	5.14957	5.96201	6.91524
TCGA-CM-6676	4.55948	5.79703	5.9688
TCGA-AZ-6601	5.31826	7.11491	7.12101
TCGA-AA-3509	4.01898	6.02913	6.88249
TCGA-AA-3548	4.73866	4.98689	5.91425
TCGA-A6-2683	4.05266	4.11833	3.14693
TCGA-CM-4751	4.60689	5.58575	6.22819
TCGA-AA-3811	5.25209	4.82953	6.50203
TCGA-AG-A026	3.45412	4.11949	4.52491
TCGA-AG-A020	5.66486	5.76699	6.54156
TCGA-CK-4951	5.0326	5.83864	5.14647
TCGA-A6-2684	4.42896	5.48528	5.6963
TCGA-A6-3809	5.29213	5.92451	6.97957
TCGA-AA-3715	4.82998	5.27576	4.62513
TCGA-F5-6814	5.69233	6.12858	6.28948
TCGA-F5-6861	5.09212	6.39507	6.65982
TCGA-AZ-4315	5.58521	5.64645	6.41394
TCGA-A6-2672	4.95146	5.79108	5.85523
TCGA-AA-3516	5.52407	5.55999	5.74658
TCGA-A6-2671	5.07805	4.82891	4.73546
TCGA-AG-3726	4.45657	3.8083	3.32133
TCGA-AA-A01V	4.58201	4.57185	4.36541
TCGA-AM-5820	4.36229	5.99839	6.68145
TCGA-AA-3502	4.40877	4.98802	5.55015
TCGA-AA-A01P	4.68363	5.45624	5.62524
TCGA-EI-6513	5.32484	5.53268	6.94404
TCGA-A6-3808	4.53342	5.9108	6.68585
TCGA-AZ-4616	4.21003	5.65076	5.58226
TCGA-A6-2680	4.67919	4.87564	4.96481
TCGA-AD-6963	5.38173	5.0915	6.57883
TCGA-CM-4744	4.70717	6.1158	6.39641
TCGA-AG-A036	5.34994	5.69912	6.29698
TCGA-A6-5657	5.25345	6.04178	5.73691
TCGA-CM-6169	3.87217	5.50007	4.70016
TCGA-CK-4948	5.14513	6.41141	6.55839
TCGA-AA-A00Q	4.07622	5.15654	5.20915
TCGA-AA-3950	5.22428	5.37898	6.16225
TCGA-DM-A282	3.55021	5.2934	5.82445
TCGA-AA-3861	4.16292	5.31752	5.76364
TCGA-EF-5830	4.39863	5.93941	6.70553
TCGA-CA-5796	3.25038	6.0339	5.19378
TCGA-CK-4950	5.00084	5.60251	5.98828
TCGA-CM-6680	4.35144	5.72251	5.53748
TCGA-AA-3833	4.79202	5.65702	5.7
TCGA-AG-3887	5.64473	5.95507	6.78019
TCGA-AA-A029	4.71907	4.82439	5.28254
TCGA-AG-3582	5.01817	5.61698	6.32705
TCGA-D5-5537	4.42428	5.64144	5.62431
TCGA-AA-3679	4.76241	5.08811	6.00104
TCGA-AA-3854	4.14652	4.94027	5.76753
TCGA-AA-3549	4.5116	4.91334	6.03615
TCGA-G4-6309	5.78105	7.13998	7.03814
TCGA-NH-A8F8	3.24061	4.65265	5.17388
TCGA-A6-6142	3.78635	4.84298	5.30215
TCGA-F4-6570	4.45549	6.02892	5.29536
TCGA-A6-A567	4.42442	5.72402	6.09841
TCGA-D5-6920	5.17011	5.81843	6.07622
TCGA-AA-3939	4.03895	5.54717	6.8399
TCGA-AU-3779	4.30344	5.85312	5.8659
TCGA-AA-A00A	4.79198	5.29072	5.68675
TCGA-G4-6626	4.92088	6.36471	6.37197
TCGA-AG-3728	3.75015	4.20033	3.89643
TCGA-D5-6538	4.60658	5.37437	5.99826
TCGA-A6-2678	5.18589	6.68626	6.9749
TCGA-CL-4957	5.61771	5.97328	6.66526
TCGA-AA-3713	5.6746	6.6314	6.77923
TCGA-G4-6317	4.0242	5.34868	6.0064
TCGA-EI-7002	3.98454	6.01112	6.38544
TCGA-AA-A01X	3.76123	4.17126	3.88123
TCGA-D5-6898	4.79919	5.69073	7.11742
TCGA-AG-3612	4.72358	5.38622	5.73682
TCGA-D5-6533	4.81364	6.23688	6.56004
TCGA-QG-A5YW	4.0276	4.41317	5.12031
TCGA-AA-3696	4.9048	5.36289	5.91481
TCGA-AA-3555	5.85108	6.36477	6.6831
TCGA-AZ-4614	4.44383	3.93784	4.78979
TCGA-AA-3866	4.52574	6.13718	7.13405
TCGA-AZ-6608	4.75748	6.40941	6.59433
TCGA-SS-A7HO	5.0444	6.04721	6.45459
TCGA-DM-A28G	3.74753	4.86697	5.16152
TCGA-CA-5254	4.06807	6.37456	5.78329
TCGA-AA-A01Q	4.58478	5.23043	5.23871
TCGA-AG-3890	4.66327	4.6761	5.3133
TCGA-AA-3514	4.87031	4.47532	3.79795
TCGA-AA-3977	5.92294	6.47054	7.78475
TCGA-G4-6297	3.92685	5.34575	6.06212
TCGA-D5-5538	4.89131	6.07361	6.4886
TCGA-AA-3980	5.08737	6.08819	6.72561
TCGA-EI-6509	4.19103	5.81136	5.72115
TCGA-AY-4071	3.34987	4.25205	5.2751
TCGA-F4-6463	4.24568	5.37309	5.84228
TCGA-AG-4022	3.64266	5.36249	5.86022
TCGA-AA-3710	5.16955	5.84748	6.21139
TCGA-AA-3556	5.03889	5.06805	6.36105
TCGA-AA-A01R	5.37859	5.59832	3.89807
TCGA-AA-3697	4.89983	5.69412	5.93951
TCGA-DM-A1HB	4.92953	5.51996	6.92324
TCGA-AA-3681	5.08427	6.63425	6.55915
TCGA-AA-3531	4.91917	5.03814	5.24526
TCGA-AA-3660	5.27117	6.51718	6.70043
TCGA-AA-A02R	5.57793	5.69986	5.70026
TCGA-AA-3532	5.20353	5.29727	6.48582
TCGA-EI-6514	3.03259	5.26196	5.22158
TCGA-AZ-4313	5.22487	5.53953	5.42875
TCGA-G4-6588	6.23942	6.92114	6.23879
TCGA-G4-6322	4.9681	5.96932	6.30539
TCGA-AA-3875	5.05065	5.7062	7.11924
TCGA-D5-6531	4.98953	6.35753	6.13131
TCGA-AA-3489	4.7227	5.59993	5.77145
TCGA-AA-3949	4.79799	6.35231	6.1205
TCGA-AA-3662	4.5685	5.66911	6.42955
TCGA-AU-6004	5.08941	7.04577	6.51565
TCGA-CM-4747	3.67408	3.37078	4.15683
TCGA-AA-3494	4.69072	5.45535	6.01684
TCGA-AZ-4615	5.13329	5.54283	6.53493
TCGA-AA-A010	4.9909	5.71044	5.9471
TCGA-AA-3819	5.12953	5.85835	6.49318
TCGA-AA-3989	4.2961	4.82806	5.73073
TCGA-AA-A01C	4.77815	4.90819	5.51809
TCGA-A6-6138	4.66163	5.90785	6.15786
TCGA-A6-6652	4.53983	5.70717	6.03632
TCGA-F5-6571	3.32607	5.30668	5.29078
TCGA-AA-3831	5.14478	5.77674	6.59043
TCGA-WS-AB45	4.40761	5.90807	6.51867
TCGA-AG-3885	4.49623	5.39425	4.78134
TCGA-A6-5659	3.89625	5.10819	5.62406
TCGA-CK-5912	5.026	6.06487	6.13027
TCGA-DC-5869	5.05606	6.48597	7.45176
TCGA-D5-6537	5.55077	6.07307	6.65958
TCGA-DM-A0XF	4.61354	6.65772	4.91075
TCGA-CM-6171	4.96347	5.772	6.76234
TCGA-AA-3870	4.35249	5.0063	5.36478
TCGA-AA-A00E	5.39203	6.0592	5.92072
TCGA-CM-6161	4.91042	6.64869	6.77276
TCGA-AA-A02J	5.5471	5.53946	6.43333
TCGA-D5-6539	5.11494	6.24888	6.57866
TCGA-AG-3883	4.81609	4.41014	4.49097
TCGA-DM-A1DB	4.49163	6.27207	6.13616
TCGA-AG-A002	4.57199	4.4458	5.60057
TCGA-AA-A01F	3.66823	5.03962	5.17119
TCGA-AZ-6598	4.73503	6.21629	6.99933
TCGA-AA-3858	5.07546	4.92681	5.38571
TCGA-CM-4743	4.02263	5.62392	6.43428
TCGA-AA-3554	5.27304	5.82892	6.08198
TCGA-A6-2682	4.27581	4.92016	5.41703
TCGA-AA-3678	5.00896	5.14797	6.36714
TCGA-D5-6923	5.33533	6.05597	6.78112
TCGA-AA-3812	3.9329	3.74022	3.12576
TCGA-AA-3680	3.52974	4.91615	5.72617
TCGA-NH-A6GC	3.13226	5.03974	5.44114
TCGA-A6-4105	5.24282	5.33921	6.24959
TCGA-AA-3867	4.26652	4.58166	5.15795
TCGA-AA-3970	4.85204	5.72944	6.7368
TCGA-DC-6158	4.92176	5.39497	6.26061
TCGA-EI-6882	5.51268	7.2406	7.06862
TCGA-EI-6512	5.43266	6.33668	6.81447
TCGA-DT-5265	3.56288	5.63621	5.51444
TCGA-5M-AAT6	5.65856	5.84765	6.11277
TCGA-D5-7000	5.03273	6.40346	6.9469
TCGA-AG-4005	5.16758	5.94576	5.95305
TCGA-AA-A01K	3.94821	4.79014	5.41574
TCGA-AA-3955	5.21124	6.37563	7.86038
TCGA-AA-3860	4.49088	4.94128	6.41168
TCGA-G4-6293	3.7969	5.15375	5.11431
TCGA-AD-A5EK	4.73862	6.37877	6.63415
TCGA-AA-3842	5.20614	6.25162	7.41295
TCGA-CM-6166	4.69736	6.26345	5.81108
TCGA-D5-6540	5.58681	6.48811	6.36275
TCGA-CI-6621	4.38117	6.08127	6.73047
TCGA-F4-6809	3.90163	5.5507	5.97356
TCGA-NH-A50T	5.27541	6.04942	6.92231
TCGA-AA-3517	3.91981	4.64646	5.70641
TCGA-AG-A016	5.06218	5.18419	5.34466
TCGA-F5-6864	4.03611	5.31718	5.67506
TCGA-CI-6624	3.76886	5.15496	5.9064
TCGA-AD-6888	4.01668	5.69883	5.94635
TCGA-AG-3896	5.11705	5.40388	6.33585
TCGA-D5-5540	4.85503	7.22315	7.70813
TCGA-CK-4947	4.87538	6.66771	6.65557
TCGA-A6-6140	5.59315	6.63731	6.54737
TCGA-AF-2690	3.69658	4.81677	4.58946
TCGA-D5-6926	5.14291	5.27353	5.41826
TCGA-AA-3685	4.66726	5.79617	7.26553
TCGA-QG-A5Z2	5.08915	6.13989	6.4223
TCGA-AA-3663	5.08551	6.71479	7.06157
TCGA-AA-A01Z	4.70686	4.1985	4.63654
TCGA-T9-A92H	4.85357	6.12809	6.98545
TCGA-AA-A03J	4.71216	4.41701	4.31733
TCGA-AG-4008	4.30458	4.97491	5.97926
TCGA-A6-5662	3.38563	5.89918	5.88582
TCGA-AG-3882	3.8725	3.66128	3.52335
TCGA-CM-4748	4.18797	5.59528	6.14738
TCGA-CA-6718	5.76675	6.6349	7.11436
TCGA-A6-6651	4.20133	5.24406	5.10085
TCGA-AA-3492	5.78376	6.42997	6.41348
TCGA-5M-AAT4	4.45258	6.06483	6.54763
TCGA-AA-A00R	5.91397	5.68543	6.28831
TCGA-AD-6889	4.78666	5.41134	6.26236
TCGA-CM-5344	3.82158	5.59725	6.06232
TCGA-CM-5860	5.1053	6.26278	7.0595
TCGA-G4-6294	4.10844	5.9253	6.41155
TCGA-CM-6674	5.21557	6.41245	6.40073
TCGA-D5-6927	5.84519	6.92696	7.08535
TCGA-EI-6881	5.40358	6.89385	6.42135
TCGA-D5-5539	4.0884	5.73761	6.7627
TCGA-AA-3982	4.55388	5.70464	6.55637
TCGA-AD-6548	5.60208	6.49072	7.10024
TCGA-AA-3851	4.20779	4.85292	6.08305
TCGA-AY-6197	5.27299	6.98944	6.60379
TCGA-G4-6299	4.78852	5.57154	6.32485
TCGA-AA-3552	4.46512	4.13089	5.00196
TCGA-AZ-4323	4.50324	5.41681	5.9424
TCGA-F4-6805	4.79477	6.02527	6.57706
TCGA-CM-5864	4.24991	5.69818	6.75855
TCGA-DM-A28E	4.92318	6.17558	6.14019
TCGA-D5-6929	4.59805	5.35425	5.7561
TCGA-AA-3979	5.30796	6.54535	8.05775
TCGA-AY-A69D	5.2501	6.25931	6.22392
TCGA-A6-2685	3.37561	5.48282	5.20998
TCGA-D5-6534	3.05065	5.00999	4.84394
TCGA-DM-A1DA	5.29943	6.48753	5.48421
TCGA-AG-A02G	4.04727	4.1272	5.5047
TCGA-AA-A01T	4.2781	5.00958	4.04735
TCGA-EF-5831	4.61867	5.92593	6.67739
TCGA-AA-3675	4.62995	6.12823	6.94987
TCGA-G4-6304	5.02539	5.54518	5.29208
TCGA-AA-3561	4.7642	6.10621	7.58217
TCGA-AD-6965	5.53985	6.47806	7.43584
GSM971957	5.24104	7.50292	7.09204
GSM971958	4.54488	5.7762	6.69262
GSM971959	5.82964	6.85795	5.76992
GSM971960	5.04336	5.51835	5.22138
GSM971961	3.51625	4.33084	4.0686
GSM971962	4.05573	5.48045	4.89677
GSM971963	4.24863	5.94057	5.63518
GSM971964	4.89581	6.79922	6.55676
GSM971965	3.70732	5.50485	5.91725
GSM971966	4.3283	6.20376	6.27218
GSM971967	4.96222	5.72052	6.11993
GSM971968	3.52506	4.72233	6.12054
GSM971969	5.67191	6.18478	4.96571
GSM971970	5.65313	5.45351	4.94916
GSM971971	5.49495	6.2044	6.14952
GSM971972	5.73908	6.41244	5.26092
GSM971973	5.81125	6.64757	7.2108
GSM971974	3.90259	5.15713	5.29481
GSM971975	5.10801	5.54813	5.44623
GSM971976	4.33544	6.04877	7.36604
GSM971977	4.41047	5.1736	5.30461
GSM971978	6.40886	6.47416	5.51469
GSM971979	4.88997	6.12691	7.29834
GSM971980	3.64222	4.53486	5.20084
GSM971981	5.05751	6.19127	6.3707
GSM971982	4.39373	5.49733	6.82918
GSM971983	4.93819	5.86928	6.62369
GSM971984	6.26863	6.1966	7.26749
GSM971985	4.5183	5.20221	5.97014
GSM971986	3.97629	3.83865	2.49184
GSM971987	3.39909	4.54204	4.33873
GSM971988	3.97025	5.52582	5.96122
GSM971989	4.33913	5.56291	5.81708
GSM971990	5.48511	5.95056	6.3816
GSM971991	4.46633	5.36825	6.69099
GSM971992	4.80983	5.88839	7.08886
GSM971993	6.01849	6.38574	7.19499
GSM971994	5.37396	6.07553	6.83904
GSM971995	3.9498	5.0922	5.58258
GSM971996	4.10184	5.27874	4.80846
GSM971997	4.72784	4.967	5.45268
GSM971998	3.69654	4.89425	5.43819
GSM971999	4.33544	5.1448	5.89833
GSM972000	3.83894	4.9121	6.09919
GSM972001	4.64227	5.75442	6.8501
GSM972002	6.10849	6.74662	6.73905
GSM972003	4.4755	5.82061	6.49637
GSM972004	4.48854	5.66559	5.75611
GSM972005	4.56304	4.8578	6.3663
GSM972006	3.56815	4.32734	5.43865
GSM972007	3.65676	5.04947	5.68883
GSM972008	4.3639	5.47795	5.95757
GSM972009	3.60767	4.86257	5.49312
GSM972010	4.35452	6.51922	6.73646
GSM972011	2.83082	3.71122	2.90648
GSM972012	4.2794	5.45849	6.68929
GSM972013	4.80867	5.81951	7.32159
GSM972014	5.50276	6.24043	7.302
GSM972015	5.92084	5.79721	6.71602
GSM972016	4.96396	5.85303	5.39327
GSM972017	4.18419	5.77398	5.98847
GSM972018	3.30048	4.37567	5.30033
GSM972019	3.88325	4.74036	5.29526
GSM972020	4.5835	5.30203	6.59571
GSM972021	5.09095	5.57855	8.17364
GSM972022	4.35673	5.47647	6.34955
GSM972023	3.97436	5.61319	5.67216
GSM972024	5.54753	6.69279	6.75211
GSM972025	4.30983	5.30659	5.23775
GSM972026	4.30431	5.45254	5.16709
GSM972027	6.11078	7.0888	5.78267
GSM972028	4.07149	5.42151	4.67009
GSM972029	4.36026	4.80487	5.46955
GSM972030	4.06303	5.62911	5.71557
GSM972031	3.76309	4.85096	5.25858
GSM972032	4.42697	4.71417	5.62324
GSM972033	3.8346	4.46374	5.72095
GSM972034	3.82669	4.92672	6.72276
GSM972035	5.25225	6.1718	7.11424
GSM972036	3.74231	5.47457	6.07463
GSM972037	4.92121	5.36205	6.5186
GSM972038	4.82928	5.58373	5.9143
GSM972039	2.65502	4.246	3.61699
GSM972040	5.19974	6.68048	6.91559
GSM972041	4.26762	5.19953	6.12565
GSM972042	4.81243	5.91938	6.51621
GSM972043	5.4627	5.88785	6.76848
GSM972044	4.95896	5.53099	6.45155
GSM972045	4.69261	6.47492	6.80618
GSM972046	3.35453	4.78277	4.41936
GSM972047	5.10922	6.18666	6.84085
GSM972048	5.03399	5.59683	7.10789
GSM972049	5.03772	6.01634	6.9799
GSM972050	3.10785	4.55913	4.66363
GSM972051	3.13705	4.5479	5.32293
GSM972052	5.19463	5.91295	6.63828
GSM972053	5.07994	5.88332	6.8529
GSM972054	3.79561	4.6221	4.61509
GSM972055	5.05839	6.31761	4.44957
GSM972056	5.90011	5.60404	4.84775
GSM972057	4.78576	6.08732	5.65409
GSM972058	6.14083	6.63311	6.21129
GSM972059	5.17937	4.45475	3.20235
GSM972060	4.9335	5.68069	6.05625
GSM972061	4.83513	4.82153	4.16105
GSM972062	4.89143	5.84456	4.94546
GSM972063	4.95483	5.90081	6.13396
GSM972064	3.34213	4.42258	5.20359
GSM972065	5.377	7.01061	6.47806
GSM972066	5.04307	5.92177	6.03335
GSM972067	4.72583	5.32997	4.2596
GSM972068	3.84831	5.11418	4.57261
GSM972069	5.43071	6.40514	7.19613
GSM972070	3.41759	5.0879	5.63675
GSM972071	4.87103	5.90081	6.56698
GSM972072	5.60915	5.58885	6.61246
GSM972073	5.06224	6.1288	6.54811
GSM972074	4.35424	5.81951	6.58211
GSM972075	5.98313	6.74827	6.9261
GSM972076	4.90543	6.6887	6.73383
GSM972077	4.01016	3.81233	3.01462
GSM972078	5.10277	6.02176	4.92527
GSM972079	5.18512	5.01291	3.70697
GSM972080	5.84111	7.04098	6.16477
GSM972081	4.73418	6.31695	6.33383
GSM972082	4.4573	5.48483	5.24739
GSM972083	3.84721	5.24695	5.62121
GSM972084	3.5843	4.98329	5.94145
GSM972085	4.74971	5.9714	5.72532
GSM972086	5.69076	7.00008	7.61905
GSM972087	4.33828	5.8805	6.82108
GSM972088	3.29026	4.97455	5.5303
GSM972089	3.48445	4.5468	4.9463
GSM972090	4.66499	5.85136	7.04489
GSM972091	5.15006	5.84511	6.68345
GSM972092	4.09368	5.59533	6.64065
GSM972093	3.99551	4.65111	5.55251
GSM972094	4.26316	5.39913	5.74503
GSM972095	4.32301	5.57963	6.36562
GSM972096	4.39146	5.86309	6.65052
GSM972097	3.10867	3.3487	3.36579
GSM972098	3.37789	5.04558	4.86793
GSM972099	4.08087	4.96319	6.54811
GSM972100	4.34025	5.97735	6.88154
GSM972101	3.62598	4.9866	5.27246
GSM972102	3.10277	4.46764	4.83224
GSM972103	5.19853	5.74159	5.31499
GSM972104	3.84173	5.23797	5.38648
GSM972105	3.55953	5.15671	5.21588
GSM972106	4.51005	5.55016	5.88607
GSM972107	4.16427	5.41076	6.05125
GSM972108	4.51941	4.85341	4.89637
GSM972109	4.49919	5.55682	6.82746
GSM972110	4.34111	6.27924	6.0683
GSM972111	4.15171	5.79112	5.39374
GSM972112	4.00717	4.96525	5.73519
GSM972113	3.67208	4.68358	4.09035
GSM972114	5.02576	6.08855	6.70683
GSM972115	3.68195	4.35116	5.65409
GSM972116	3.2776	5.11636	5.32812
GSM972117	4.02092	5.49204	6.09784
GSM972118	4.62762	6.54768	7.1716
GSM972119	3.92426	5.51328	6.17008
GSM972120	5.24104	6.16663	7.14534
GSM972121	4.38587	5.58986	6.04568
GSM972122	5.32988	6.03833	6.5894
GSM972123	5.02758	6.20822	6.9412
GSM972124	3.95507	5.39913	5.89302
GSM972125	4.81182	4.87177	5.23052
GSM972126	4.67609	5.47795	6.56698
GSM972127	3.81379	4.61796	4.72831
GSM972128	5.07845	6.21022	6.27218
GSM972129	6.04852	6.27657	6.68345
GSM972130	4.21383	5.43951	5.62429
GSM972131	3.59727	5.31865	5.50061
GSM972132	5.16885	5.69267	6.07897
GSM972133	3.17411	4.47471	4.62476
GSM972134	3.725	4.95453	6.13986
GSM972135	4.63466	6.58015	7.70184
GSM972136	4.07175	6.4257	7.38129
GSM972137	3.67525	5.93934	7.09629
GSM972138	4.39626	5.60714	6.5497
GSM972139	3.92426	5.65622	6.40839
GSM972140	3.6936	5.24337	5.92425
GSM972141	2.97869	5.99882	6.0211
GSM972142	4.31204	4.76582	6.12497
GSM972143	4.00522	4.94169	6.26675
GSM972144	3.56219	6.27456	6.00003
GSM972145	4.15695	4.97866	5.62324
GSM972146	4.12068	6.01153	6.5449
GSM972147	4.87622	6.09096	6.82197
GSM972148	5.42309	6.48163	7.83351
GSM972149	3.64275	5.38337	6.08581
GSM972150	3.84888	6.38057	6.97797
GSM972151	4.12237	6.06818	6.72102
GSM972152	4.68923	5.65414	6.41208
GSM972153	4.24781	4.84941	6.13729
GSM972154	4.20664	6.39364	6.80789
GSM972155	4.71223	6.5515	7.3509
GSM972156	4.70769	5.48871	6.5102
GSM972157	4.59984	5.48191	7.61311
GSM972158	3.81762	5.03245	5.80042
GSM972159	5.14002	5.32801	6.37286
GSM972160	4.3363	5.86869	7.03881
GSM972161	4.74196	6.33418	7.23299
GSM972162	3.85842	5.47647	6.08329
GSM972163	3.61064	4.14063	4.29595
GSM972164	3.92072	5.51027	6.46968
GSM972165	3.97436	5.9523	6.70094
GSM972166	3.79019	5.48045	5.80872
GSM972167	4.24863	5.77398	6.46195
GSM972168	4.55329	6.82808	6.50095
GSM972169	4.22672	4.9554	5.92896
GSM972170	5.97332	4.84697	6.43978
GSM972171	4.55775	4.91458	6.08143
GSM972172	4.26456	4.54029	4.37694
GSM972173	4.44575	5.32378	5.17294
GSM972174	5.44728	4.97866	4.44346
GSM972175	5.05958	5.50383	5.30975
GSM972176	4.68668	6.13395	5.89773
GSM972177	4.73969	4.85416	4.91241
GSM972178	4.05967	4.6317	3.85429
GSM972179	4.36802	4.16649	4.69531
GSM972180	5.61237	6.67572	5.48963
GSM972181	3.67074	4.69813	4.03314
GSM972182	4.74285	5.82008	5.64351
GSM972183	4.25086	4.87054	4.93964
GSM972184	3.87918	6.09096	6.50556
GSM972185	5.21302	5.59991	6.24909
GSM972186	3.55792	4.14916	4.53925
GSM972187	4.87857	5.73675	6.28737
GSM972188	4.55218	5.42697	5.9994
GSM972189	5.61399	6.03339	7.00865
GSM972190	4.28632	5.68798	5.64774
GSM972191	5.19103	6.5515	6.36263
GSM972192	4.15778	5.24426	5.29892
GSM972193	4.41385	5.42056	5.20811
GSM972194	6.26711	5.2456	5.35567
GSM972195	6.00798	6.93807	4.66592
GSM972196	6.37174	6.64681	5.61707
GSM972197	5.84307	5.21611	2.94418
GSM972198	5.0563	6.51173	7.61905
GSM972199	5.4504	6.35645	5.49758
GSM972200	4.93907	6.06561	4.67742
GSM972201	3.6606	5.77398	5.52275
GSM972202	5.6864	5.78946	5.45809
GSM972203	5.63134	5.50681	4.96828
GSM972204	4.32076	4.88658	6.16283
GSM972205	5.32159	4.95453	5.00617
GSM972206	4.41132	4.79631	5.12143
GSM972207	4.97476	5.02267	6.359
GSM972208	3.51038	4.52794	5.2651
GSM972209	5.18001	5.03202	5.93733
GSM972210	4.44289	5.13082	6.40546
GSM972211	4.15556	5.23933	5.79036
GSM972212	5.27502	7.36742	6.83361
GSM972213	5.03571	7.17298	7.1893
GSM972214	5.35431	7.096	6.57582
GSM972215	5.30299	5.92058	6.08018
GSM972216	4.93966	5.49014	6.00817
GSM972217	4.7339	6.15482	6.36491
GSM972218	4.7676	5.79326	7.03274
GSM972219	3.59485	5.13423	6.759
GSM972220	4.88969	6.37275	6.63828
GSM972221	5.85661	6.94656	7.87792
GSM972222	5.84585	5.81058	7.32395
GSM972223	4.77882	6.27657	6.09154
GSM972224	4.37811	5.08703	5.22864
GSM972225	4.93468	6.74573	6.78072
GSM972226	4.67347	6.06246	6.60926
GSM972227	4.96074	6.68542	6.41878
GSM972228	4.48995	6.24848	5.41119
GSM972230	4.54237	6.319	5.739
GSM972231	3.80107	4.51496	5.37407
GSM972232	4.0552	4.35565	4.83458
GSM972233	4.60097	5.21343	5.86976
GSM972234	3.61734	3.96662	4.27212
GSM972235	5.5622	5.18614	5.739
GSM972236	5.28865	6.10648	6.7599
GSM972237	6.24365	5.94057	7.21904
GSM972238	5.30299	5.05203	5.91371
GSM972239	5.79995	6.49157	7.34732
GSM972240	4.30071	4.89505	4.88668
GSM972241	4.90811	6.96259	5.39039
GSM972242	4.57808	5.77672	6.04814
GSM972243	4.34865	5.10558	5.8204
GSM972244	4.42893	4.60578	5.78098
GSM972247	3.96966	5.64735	6.3707
GSM972248	4.47436	5.98925	5.76062
GSM972249	4.48913	6.26862	6.67026
GSM972250	5.11252	6.95601	7.75601
GSM972251	3.53835	4.94457	4.65757
GSM972252	5.5034	6.08552	6.15947
GSM972253	4.12764	5.0299	5.9184
GSM972254	3.63031	5.59582	5.26232
GSM972255	4.50672	5.92527	6.71602
GSM972256	3.57132	4.82191	3.50646
GSM972257	4.99709	5.48238	6.45231
GSM972259	4.878	5.19953	3.80395
GSM972260	4.91218	6.14393	5.24739
GSM972261	4.37975	5.19591	6.27975
GSM972262	4.12514	5.32611	4.60424
GSM972263	4.07454	5.81001	7.2817
GSM972264	6.06656	6.21905	5.18204
GSM972265	5.12483	6.32526	6.0671
GSM972266	6.22385	6.61307	7.56382
GSM972267	4.54237	5.77838	5.44966
GSM972268	4.71931	6.14331	6.79555
GSM972269	3.87484	5.92642	6.79129
GSM972270	4.37163	6.33908	7.76419
GSM972271	4.64032	5.66709	5.7032
GSM972272	4.10454	5.64735	4.28707
GSM972273	4.7376	5.63015	6.00376
GSM972274	4.22339	5.20441	6.11339
GSM972275	4.50557	4.58907	6.29834
GSM972276	4.60181	6.32106	6.13002
GSM972277	5.67885	6.82196	6.95183
GSM972278	5.52068	5.66507	6.72613
GSM972279	4.15116	5.47697	6.19269
GSM972280	4.36937	5.34962	5.68511
GSM972281	5.53792	5.91938	6.91366
GSM972282	5.94555	5.42056	6.61407
GSM972283	5.29507	5.46867	5.17294
GSM972284	4.43924	5.6833	6.49637
GSM972285	3.28892	5.4677	5.15957
GSM972286	5.50562	7.06388	6.02543
GSM972287	5.1185	5.66151	5.75783
GSM972288	4.21748	3.80423	4.48768
GSM972289	5.27653	6.20055	6.73207
GSM972290	4.06581	5.69798	5.85814
GSM972291	3.8201	5.00576	4.83105
GSM972292	5.21716	5.479	4.98681
GSM972293	4.17869	5.27459	5.45017
GSM972294	5.21241	5.33888	6.43375
GSM972295	4.04127	5.85973	5.04897
GSM972296	5.48384	6.66837	6.55515
GSM972297	4.36278	5.86582	5.51828
GSM972298	5.61755	6.59091	5.4956
GSM972299	3.91545	5.16065	5.4881
GSM972300	4.39429	5.27503	6.18335
GSM972301	3.01195	4.08143	4.0686
GSM972302	5.0386	6.26997	6.93455
GSM972303	5.57197	6.53538	6.77724
GSM972304	4.12514	5.05075	5.246
GSM972305	4.12903	5.25752	4.69494
GSM972306	4.26206	5.66353	5.85585
GSM972307	4.49919	5.65048	6.12817
GSM972308	4.42391	4.28299	5.13647
GSM972309	4.92181	6.2909	6.43601
GSM972310	5.24825	5.60811	5.71395
GSM972311	3.05942	5.44098	3.22819
GSM972312	5.10447	5.40297	6.66209
GSM972313	5.54497	6.05989	5.99338
GSM972314	5.43263	6.26862	6.57343
GSM972315	3.46239	5.48727	5.90832
GSM972316	5.92565	6.57164	7.25831
GSM972317	5.54786	6.34606	6.70014
GSM972318	4.30318	5.90781	5.8936
GSM972319	4.95312	5.40346	6.60679
GSM972320	3.98191	6.11036	6.52091
GSM972321	4.83103	5.47162	5.62642
GSM972322	3.53182	4.90723	4.76121
GSM972323	5.07438	6.64601	6.8806
GSM972324	5.07525	5.71785	5.75898
GSM972325	5.33541	6.50353	6.98977
GSM972326	2.80552	4.77836	4.05073
GSM972327	3.81489	4.71764	4.87507
GSM972328	5.00584	4.25521	5.2296
GSM972329	3.9298	5.0499	5.3074
GSM972330	4.79559	5.48825	5.94436
GSM972331	5.45672	5.17536	5.83098
GSM972332	5.46708	6.24916	5.44966
GSM972333	4.7003	5.19011	6.68433
GSM972334	6.04666	5.39063	6.40033
GSM972335	4.42113	5.34962	5.88189
GSM972336	4.63381	6.20697	6.72017
GSM972337	4.41659	5.48142	4.9809
GSM972338	4.12709	5.49204	6.21454
GSM972339	4.97801	5.68276	6.3288
GSM972340	4.19147	5.51784	6.29227
GSM972341	4.96074	5.66815	6.87601
GSM972342	4.17484	5.2912	5.66743
GSM972343	4.46211	5.75072	5.78597
GSM972344	4.3509	5.19499	6.19339
GSM972345	3.03634	4.4726	3.81537
GSM972346	4.83598	7.0898	7.75936
GSM972347	4.52977	5.68536	5.48417
GSM972348	5.19733	5.38484	6.73736
GSM972349	3.56758	5.57053	6.06512
GSM972350	5.47948	5.63437	6.38964
GSM972351	5.32806	4.89798	6.32015
GSM972352	3.22004	4.95623	5.86103
GSM972353	5.82661	5.68696	6.75211
GSM972354	5.25346	6.03643	6.43157
GSM972355	4.27687	6.25527	6.13986
GSM972356	5.09184	6.40152	6.66946
GSM972357	3.0392	4.26905	2.35441
GSM972358	4.71079	5.67755	6.17532
GSM972359	3.23193	4.24201	3.70879
GSM972360	5.6046	7.04197	7.19387
GSM972361	4.31123	5.19825	6.15019
GSM972362	4.80983	4.80691	6.25448
GSM972363	4.77542	6.1193	6.29432
GSM972364	5.64323	6.29494	6.36335
GSM972365	3.8032	5.57053	5.74289
GSM972366	3.31783	4.87819	5.83935
GSM972367	3.41919	4.12363	4.32259
GSM972368	5.46802	6.2672	6.41653
GSM972369	3.8253	5.41764	4.76668
GSM972370	5.0634	5.73344	6.35683
GSM972371	4.03957	6.19596	5.26964
GSM972372	3.99187	5.6286	6.16414
GSM972373	4.05824	4.77636	6.12181
GSM972374	4.3143	5.34034	5.62016
GSM972375	4.11927	5.45398	5.48517
GSM972376	4.4426	4.57544	5.03749
GSM972377	3.74528	4.64505	4.6812
GSM972378	3.46847	5.64525	5.81933
GSM972379	3.42477	4.84296	5.06955
GSM972380	5.17515	5.82897	6.91559
GSM972381	3.1645	4.86017	4.54612
GSM972382	4.29318	5.45498	6.07463
GSM972383	4.6597	6.0036	6.68757
GSM972384	4.61692	6.70832	6.82472
GSM972385	3.88518	5.23027	5.72694
GSM972386	4.85547	5.88215	6.85385
GSM972387	5.37887	5.95705	5.4188
GSM972388	5.12059	6.54925	6.38964
GSM972389	4.30016	6.26862	6.48487
GSM972390	4.69918	5.75232	5.48322
GSM972391	5.53955	7.00395	5.8902
GSM972392	5.21179	5.6817	5.45066
GSM972393	5.16197	5.479	5.49658
GSM972394	3.57802	4.91418	4.19513
GSM972395	3.40768	5.37906	5.61967
GSM972396	3.67181	5.11498	6.97108
GSM972397	4.87829	6.78278	7.2924
GSM972398	4.38587	5.72962	6.87694
GSM972399	5.79699	4.95907	6.09344
GSM972400	4.35701	5.29922	5.87782
GSM972402	4.25396	5.44388	4.4555
GSM972403	6.4478	6.60593	6.07144
GSM972404	4.78898	6.05927	6.53454
GSM972405	4.0759	5.41565	6.82472
GSM972406	5.54052	6.51922	6.10055
GSM972407	4.8612	5.93752	4.61323
GSM972408	3.73041	5.53612	6.13533
GSM972409	4.46605	5.40888	4.97966
GSM972410	3.77328	4.90285	4.01445
GSM972411	5.16016	6.03275	6.58295
GSM972412	3.36127	5.66102	5.03248
GSM972413	3.20318	4.17189	4.92694
GSM972414	4.34865	5.49878	6.6802
GSM972415	4.6597	5.90609	6.75211
GSM972416	4.11065	5.13599	6.41579
GSM972417	5.53093	4.70193	5.50818
GSM972418	4.84416	4.79981	6.40689
GSM972419	4.6248	5.09865	6.73736
GSM972420	4.71166	4.83383	4.40674
GSM972421	3.05149	4.60656	4.82629
GSM972422	3.75844	4.36078	3.59451
GSM972423	4.5835	5.44967	5.57684
GSM972424	3.85209	6.21494	5.82262
GSM972425	4.45589	6.10909	5.7639
GSM972426	4.55472	4.5969	4.34959
GSM972427	4.38698	5.64682	4.83976
GSM972428	5.13611	4.90763	5.44289
GSM972429	4.62	5.44002	4.4123
GSM972430	5.13759	5.97375	5.47047
GSM972431	4.38756	6.24043	6.52625
GSM972432	4.64984	5.66049	5.12984
GSM972433	3.94645	5.46487	4.77337
GSM972434	4.78782	5.65677	6.66049
GSM972435	3.91158	5.22018	5.89541
GSM972436	3.82558	5.61266	6.27018
GSM972437	3.89627	5.47258	5.74953
GSM972438	3.74257	4.70384	5.49463
GSM972439	3.86605	5.39442	6.0683
GSM972440	4.10844	5.02523	6.03642
GSM972441	3.93063	4.47647	4.73136
GSM972442	3.89627	6.05549	6.41878
GSM972443	5.21657	6.75076	6.55515
GSM972444	5.33296	5.71136	6.05689
GSM972445	5.56285	5.69212	6.03517
GSM972447	4.91537	4.90601	5.48269
GSM972449	4.63353	5.42056	6.4442
GSM972450	5.73873	6.07676	6.83009
GSM972451	5.00763	5.73232	6.00252
GSM972452	5.87432	5.97319	7.01052
GSM972453	4.6144	6.31019	6.2436
GSM972454	4.99737	4.88948	4.65385
GSM972455	4.38393	5.70811	6.32445
GSM972457	3.84397	4.99696	5.36138
GSM972458	6.00798	5.81895	5.82989
GSM972459	4.24017	4.59616	6.12373
GSM972460	3.92371	5.66765	6.88436
GSM972461	5.22569	5.59632	6.53074
GSM972462	4.43706	5.75496	6.31803
GSM972463	3.32782	4.81163	4.02733
GSM972464	3.94758	4.99696	5.75397
GSM972465	6.01742	6.60356	7.31435
GSM972466	5.89032	7.23046	6.359
GSM972467	3.47122	4.07825	3.9475
GSM972468	4.84184	5.60456	5.35998
GSM972469	4.55828	5.47162	6.84176
GSM972470	4.90342	6.28057	6.25252
GSM972472	4.4755	5.14525	5.57787
GSM972473	5.26834	6.23036	6.33951
GSM972474	4.89725	5.53411	6.80448
GSM972475	3.79397	5.38484	4.62328
GSM972476	3.6549	5.10947	5.21679
GSM972477	4.53428	5.74108	6.2353
GSM972478	4.22535	5.15542	6.21719
GSM972479	3.25835	4.16684	3.8462
GSM972480	4.4002	5.60092	5.43241
GSM972481	4.82146	4.9891	5.90067
GSM972482	3.94159	6.20959	6.76507
GSM972483	4.64314	5.54663	5.89078
GSM972484	5.51908	6.15101	6.91173
GSM972485	3.94569	6.18864	5.39946
GSM972486	3.50657	5.05623	4.74285
GSM972487	3.73988	5.75127	5.09201
GSM972488	4.54015	6.68384	6.50477
GSM972489	4.13863	5.5664	5.83439
GSM972490	5.69773	6.52451	6.65132
GSM972491	5.60851	4.90405	7.01052
GSM972492	5.13016	7.47813	7.1376
GSM972493	4.52589	5.83453	6.25787
GSM972494	4.20484	5.67964	4.60503
GSM972495	3.76941	4.50194	5.1901
GSM972496	4.80753	5.17668	5.85987
GSM972497	4.78606	5.25297	6.65132
GSM972498	5.53541	6.35023	6.83094
GSM972499	5.98495	6.75842	7.60867
GSM972501	5.02873	4.59502	5.62324
GSM972502	5.08351	5.65048	5.12803
GSM972503	4.62904	5.06776	5.02095
GSM972504	4.93173	4.95623	5.39184
GSM972505	4.6622	5.73944	5.66586
GSM972506	4.06581	4.74876	4.26507
GSM972507	4.53371	6.07246	6.57973
GSM972508	4.58179	5.86753	6.25113
GSM972509	4.878	5.63227	6.12939
GSM972510	3.24898	5.31726	6.02977
GSM972511	5.0563	6.79566	6.95843
GSM972512	4.35998	4.86497	5.43573
GSM972513	4.45385	5.80279	6.66534
GSM972514	4.3065	5.89122	6.16149
GSM972515	4.92967	6.49377	7.48571
GSM972516	4.2788	5.26349	6.04814
GSM972517	3.94869	5.24971	6.65463
GSM972518	4.61555	5.09095	5.12234
GSM972519	4.64395	4.93232	4.9935
GSM972520	4.84681	6.44042	7.19163
GSM972521	4.04483	4.95951	5.77491
GSM972522	3.64787	5.00828	4.41058
